# Supplementary material for: Fragmentation Pathway of Organophosphorus Flame Retardants by Liquid Chromatography–Orbitrap-Based High-Resolution Mass Spectrometry
Source: Molecules. 2024 Feb 1;29(3):680. doi: 10.3390/molecules29030680 (PMC10856799; doi:10.3390/molecules29030680)
Supplement: Supplementary file 1 [file molecules-29-00680-s001.zip]

Archive with 1 entries (1 files):
- molecules-2791529-supplementary.pdf
